# Supplementary material for: Uncovering the relationship and mechanisms of Tartary buckwheat (Fagopyrum tataricum) and Type II diabetes, hypertension, and hyperlipidemia using a network pharmacology approach
Source: PeerJ. 2017 Nov 21;5:e4042. doi: 10.7717/peerj.4042 (PMC5701543; doi:10.7717/peerj.4042)
Supplement: Supplemental Information 1 [file peerj-05-4042-s001.xlsx]

## Sheet: Table S1
Supplementary Table S1 : The informations of compositive compounds of Fagopyrum tataricum.
Latin	Chinese PinYin	Number	UNPD_ID	Molecular_Formula	Molecular_Weight	CAS_NO.	Chemical_Name
Fagopyrum tataricum	Ku-Qiao	1	UNPD102814	C31H38O16	666.624	58528-03-3	3',4',5,7-Tetra-Me ether,3-O-rutinoside-3,3',4',5,7-Pentahydroxyflavone
Fagopyrum tataricum	Ku-Qiao	2	UNPD11024	C21H20O11	448.377	1163725-44-7|28608-75-5|7480-94-6	3',4',5,7-tetrahydroxyflavone 8-glucoside|3',4',5,7-tetrahydroxyflavone-8-C-glucoside|8-C-beta-D-glucopyranosyl-2-(3,4-dihydroxyphenyl)-5,7-dihydroxy-4H-1-benzopyran-4-one|isoorientin|luteolin 8-C-glucose|luteolin 8-C-glucoside|luteolin-8-C-glucose|luteolin-8-C-glucoside|orientin
Fagopyrum tataricum	Ku-Qiao	3	UNPD115243	C16H12O4	268.264	520-28-5	5-hydroxy-7-methoxy-flavone|5-hydroxy-7-methoxyflavone|5-OH-7-methoxyflavone|7-methoxycrysin|7-O-methylchrysin|Tectochrysin
Fagopyrum tataricum	Ku-Qiao	4	UNPD116123	C11H12O4	208.211	20649-43-8|4206-58-0	(E)-3-(4-hydroxy-3,5-dimethoxyphenyl)-2-propenal|(E)-Sinapaldehyde|3,5-dimethoxy-4-hydroxy-cinnamaldehyde|3,5-dimethoxy-4-hydroxy-cinnamon-aldehyde|3,5-dimethoxy-4-hydroxycinnamaldehyde|4-hydroxy-3,5-dimethoxycinnamyl aldehyde|Sinapaldehyde|trans-3,5-dimethoxy-4-hydroxycinnamaldehyde|trans-4-hydroxy-3,5-dimethoxycinnamaldehyde
Fagopyrum tataricum	Ku-Qiao	5	UNPD127168	C21H20O12	464.376	482-36-0|832692-15-6	Hyperin|Hyperoside|quercetin 3-D-galactoside|quercetin 3-galactoside|quercetin 3-O-beta-D-galactopyranoside|quercetin 3-O-beta-galactoside|quercetin 3-O-galactopyranoside|quercetin-3-galactoside|quercetin-3-O-beta-D-galactopyranoside|quercetin-3-O-beta-D-galactoside|quercetin-3-O-D-galactoside|quercetin-3-O-galactopyranoside|quercetin-3-O-galactoside
Fagopyrum tataricum	Ku-Qiao	6	UNPD150726	C27H30O16	610.518	153-18-4|18341-98-5|36535-79-2|52525-35-6|56587-62-3|77133-40-5	(3((6-O-(6-deoxy-alpha-L-mannopyranosyl)-beta-D-glucopyranosyl)oxy)-2-(3',4'-dihydroxyphenyl)-5,7-dihydroxy-4H-1-benzopyran-4-one|3-O-(alpha-L-rhamnopyranosyl-1,6-beta-D-glucopyranosyl)quercetin|kaempferol-3-O-rutinoside|Q-3-Rut|quercetin 3-O-(6"-O-alpha-rhamnopyranosyl)-beta-glucopyranoside|quercetin 3-O-(6''-O-alpha-L-rhamnopyranosyl)-beta-D-glucopyranoside|quercetin 3-O-rutinoside|quercetin-3-…
Fagopyrum tataricum	Ku-Qiao	7	UNPD167251	C22H26O8	418.437	1177-14-6|19046-36-7|21453-69-0|21453-71-4|487-35-4|51152-20-6|51197-10-5|551-29-1|6216-81-5|6216-82-6|72258-43-6	(+)-(7S,7'S,8R,8'R)-4,4'-dihydroxy-3,3',5,5'-tetramethoxy-7,9':7',9-diepoxylignane|(+)-dia-syringaresinol|(+)-form-Syringaresinol|(+)-lirioresinol B|(+)-syringaresinol|(+/-)-syringaresinol|(-)-syringaresinol|(?)-syringaresinol|2,6,2',6'-tetramethoxy-4,4'-(tetrahydro-furo[3,4-c]furan-1,4-diyl)-bis-phenol|2,6-bis (4-hydroxy-3,5-dimethoxyphenyl)-3,7-dioxabicyclo [3.3.0] octane|2,6-bis(4-hydroxy-3,5-…
Fagopyrum tataricum	Ku-Qiao	8	UNPD182573	C20H20O7	372.369	N/A	4-ketopinoresinol|4-oxopinoresinol|Anticancer Lignan PMV70P691-124
Fagopyrum tataricum	Ku-Qiao	9	UNPD209589	C11H12O3	192.211	N/A	(Z)-ethyl 3-(4-hydroxyphenyl)-2-propenoate|cis-p-coumaric acid ethyl ester
Fagopyrum tataricum	Ku-Qiao	10	UNPD216510	C21H22O8	402.395	161407-73-4	graminone B
Fagopyrum tataricum	Ku-Qiao	11	UNPD28717	C7H6O3	138.121	99-96-7	4-hydroxy-benzoic acid|4-Hydroxybenzoic acid|p-hydroxybenzoic acid|p-Salicylic acid|papa-hydroxy-benzoic acid|para-hydroxybenzoic acid|salicylic acid
Fagopyrum tataricum	Ku-Qiao	12	UNPD35404	C23H24O12	492.429	32769-01-0	3',5'-dimethoxytricetin-7-O-beta-D-glucopyranoside|4',5-dihydroxy-3',5'-dimethoxyflavone 7-O-beta-D-glucoside|5,4'-dihydroxy-3',5'-dimethoxy-7-O-beta-D-glucopyranosylflavone|7-O-beta-D-Glucopyranoside-4',5,7-Trihydroxy-3',5'-dimethoxyflavone|Glucotricin|Glucotricin (Tricin-7beta-glucosid)|morifonoside A|tricin 7-glucoside|tricin 7-O-beta-D-glucopyranoside|tricin-7-O-beta-D-glucopyranoside|Tricin-…
Fagopyrum tataricum	Ku-Qiao	13	UNPD46843	C21H20O10	432.378	104371-58-6|29774-67-2|35013-07-1|3681-93-4|53152-15-1|55555-34-5	4',5,7-trihydroxyflavone-8-C-glucoside|8-C-glucosyl 5,7,4'-trihydroxyflavone|Apigenin 8-C-beta-D-glucopyranoside|apigenin 8-C-glucose|apigenin 8-C-glucoside|apigenin-8-C-beta-D-glucopyranoside|apigenin-8-C-glucose|apigenin-8-C-glucoside|isovitexin|vitexin
Fagopyrum tataricum	Ku-Qiao	14	UNPD49205	C15H10O7	302.236	117-39-5	2',3,4',5,7-pentahydroxyflavone|2-(3,4-dihydroxyphenyl)-3,5,7-trihydroxy-4H-1-benzopyran-4-one|2-(3,4-dihydroxyphenyl)-3,5,7-trihydroxy-4H-chromen-4-one|2-(3,4-Dihydroxyphenyl)-3,5,7-trihydroxychromen-4-one|3,3',4',5,7-pentahydroxylflavone|3,5,7,3?,4?-pentahydroxyflavone|Quercetin
Fagopyrum tataricum	Ku-Qiao	15	UNPD51223	C21H20O11	448.377	5373-11-5|68321-11-9	3',4',5-trihydroxyflavone 7-O-beta-D-glucopyranoside|5,3',4'-trihydroxyflavone 7-O-beta-D-glucopyranoside|cinaroside|cyanaroside|IBS_STOCK1N-08497|Luteolin-7-glucosid|luteolin-7-O-beta-D-glucoside|Luteolin-7-O-glucoside|nephrocizin
Fagopyrum tataricum	Ku-Qiao	16	UNPD60430	C7H6O4	154.12	99-50-3	3,4-di-HBA|3,4-Dihydroxy-benzoesaeure; Verbindung mit 4-Hydroxy-benzoesaeure|3,4-dihydroxy-benzoic acid|3,4-dihydroxy-benzoic acid ; compound with 4-hydroxy-benzoic acid|3,4-Dihydroxybenzoic acid|protocatechuic acid|protochatechuic acid|vanillic acid
Fagopyrum tataricum	Ku-Qiao	17	UNPD61195	C6H6O4	142.109	6338-41-6	5-(hydroxymethyl)-2-furancarboxylic acid|5-(hydroxymethyl)-furan-2-carboxylic acid|5-(hydroxymethyl)furan-2-carboxylic acid|5-Hydroxymethyl-2-furancarboxylic acid|acide hidroxymethyl-5 furanne carboxylique-2|HFCA|HMF acid|HMFCA
Fagopyrum tataricum	Ku-Qiao	18	UNPD79322	C16H12O6	300.263	491-71-4	4',5,7-trihydroxy-3'-methoxyflavone|5,7,4'-trihydroxy 3'-methoxyflavone|5,7,4'-trihydroxy-3'-methoxyflavone|5,7-dihydroxy-2-(4-hydroxy-3-methoxyphenyl)-4H-1-benzopyran-4-one|Chrysoeriol|IBS_STOCK1N-14981
Fagopyrum tataricum	Ku-Qiao	19	UNPD81726	C7H6O6	186.119	112923-64-5	(+)-osbeckic acid|2-hydroxy-2-(5-carboxyl-2-furyl) acetic acid|2S-hydroxy-2-(5-carbomethoxy-2-furyl)acetic acid|2S-hydroxy-2-(5-carboxy-2-furyl)acetic acid|Osbeckic acid
Fagopyrum tataricum	Ku-Qiao	20	UNPD94319	C33H40O21	772.658	29826-50-4|30311-61-6|50867-29-3	3-O-Robinobioside-Quercimeritrin|7-O-beta-D-Glucopyranoside-Rutin|7-O-Galactoside-Rutin|Quercetin-3-rutinoside-7-glucoside|Quercetin-3-rutinosyl-7-galactoside
