# Supplementary material for: Uncovering the relationship and mechanisms of Tartary buckwheat (Fagopyrum tataricum) and Type II diabetes, hypertension, and hyperlipidemia using a network pharmacology approach
Source: PeerJ. 2017 Nov 21;5:e4042. doi: 10.7717/peerj.4042 (PMC5701543; doi:10.7717/peerj.4042)
Supplement: Supplemental Information 2 — Supplementary Table S2: Known therapeutic targets for Type II diabetes. Supplementary Table S3: Known therapeutic targets for hypertension. Supplementary Table S4: Known therapeutic targets for hyperlipidemia. [file peerj-05-4042-s002.xlsx]

## Sheet: Table S2 T2D
Supplementary Table S2 : Known therapeutic targets for Type II diabetes.
Target	Source
ABCA1	Drugbank
ABCB11	Drugbank
ABCC8	OMIM
ABCC9	Drugbank
ACSL4	Drugbank
AKT2	OMIM
CDKAL1	OMIM
CFTR	Drugbank
CHRNA2	Drugbank
CHRNA3	Drugbank
CHRNA4	Drugbank
CHRNA7	Drugbank
CHRNB2	Drugbank
CHRNB4	Drugbank
CPT1A	Drugbank
CYBB	Drugbank
ENPP1	OMIM
GAA	Drugbank
GANAB	Drugbank
GANC	Drugbank
GCGR	OMIM
GCK	OMIM
GPD2	OMIM
GRIN3A	Drugbank
HMGA1	OMIM
HNF1A	OMIM
HNF1B	OMIM
HNF4A	OMIM
IGF2BP2	OMIM
IPF1	OMIM
IRS1	OMIM
IRS2	OMIM
KCNJ1	Drugbank
KCNJ11	OMIM
KCNJ5	Drugbank
KCNJ8	Drugbank
KCNN4	Drugbank
LIPC	OMIM
MAPK8IP1	OMIM
MGAM	Drugbank
MTNR1B	OMIM
NEUROD1	OMIM
NIDDM3	OMIM
NIDDM4	OMIM
OPRD1	Drugbank
OPRK1	Drugbank
OPRM1	Drugbank
PAX4	OMIM
PGRMC1	Drugbank
PPARG	OMIM
PTPN1	OMIM
RETN	OMIM
SIGMAR1	Drugbank
SLC2A2	OMIM
SLC30A8	OMIM
SLC6A2	Drugbank
SLC6A4	Drugbank
TCF7L2	OMIM
WFS1	OMIM

## Sheet: Table S3 HT
Supplementary Table S3 : Known therapeutic targets for hypertension.
Target	Source
ABAT	DRUGBANK
ABL1	DRUGBANK
ACE	DRUGBANK
ACE2	DRUGBANK
ACHE	DRUGBANK
ADD1	OMIM
ADORA1	DRUGBANK
ADORA2A	DRUGBANK
ADRA1A	DRUGBANK
ADRA1B	DRUGBANK
ADRA1D	DRUGBANK
ADRA2A	DRUGBANK
ADRA2B	DRUGBANK
ADRA2C	DRUGBANK
ADRB1	DRUGBANK
ADRB2	DRUGBANK
ADRB3	DRUGBANK
AGT	OMIM
AGTR1	OMIM,DB
AGTR2	DRUGBANK
AKR1C3	DRUGBANK
ANXA1	DRUGBANK
AOC1	DRUGBANK
AOC3	DRUGBANK
AR	DRUGBANK
ASIC1	DRUGBANK
ASIC2	DRUGBANK
ATP1A1	DRUGBANK
ATP1B1	OMIM
B2M	DRUGBANK
BCL2	DRUGBANK
BCR	DRUGBANK
BRAF	DRUGBANK
CA1	DRUGBANK
CA12	DRUGBANK
CA2	DRUGBANK
CA4	DRUGBANK
CA5A	DRUGBANK
CA7	DRUGBANK
CA9	DRUGBANK
CACNA1A	DRUGBANK
CACNA1B	DRUGBANK
CACNA1C	DRUGBANK
CACNA1D	DRUGBANK
CACNA1F	DRUGBANK
CACNA1G	DRUGBANK
CACNA1H	DRUGBANK
CACNA1I	DRUGBANK
CACNA1S	DRUGBANK
CACNA2D1	DRUGBANK
CACNA2D2	DRUGBANK
CACNA2D3	DRUGBANK
CACNB1	DRUGBANK
CACNB2	DRUGBANK
CACNB3	DRUGBANK
CACNB4	DRUGBANK
CACNG1	DRUGBANK
CALM1	DRUGBANK
CALM2	DRUGBANK
CALM3	DRUGBANK
CES1	DRUGBANK
CFTR	DRUGBANK
CHRM1	DRUGBANK
CHRM2	DRUGBANK
CHRM3	DRUGBANK
CHRM4	DRUGBANK
CHRM5	DRUGBANK
CHRNA10	DRUGBANK
CHRNA2	DRUGBANK
CHRNA3	DRUGBANK
CHRNB4	DRUGBANK
CPT1A	DRUGBANK
CPT2	DRUGBANK
CRAT	DRUGBANK
CROT	DRUGBANK
CYP11B2	DRUGBANK
CYP27B1	DRUGBANK
CYP3A5	OMIM
DDC	DRUGBANK
DDR2	DRUGBANK
DRD1	DRUGBANK
DRD2	DRUGBANK
DRD5	DRUGBANK
ECE1	OMIM
EDNRA	DRUGBANK
EDNRB	DRUGBANK
EPHA2	DRUGBANK
FABP2	DRUGBANK
FGFR1	DRUGBANK
FGFR2	DRUGBANK
FGFR3	DRUGBANK
FGFR4	DRUGBANK
FKBP1A	DRUGBANK
FLT1	DRUGBANK
FLT3	DRUGBANK
FLT4	DRUGBANK
FRK	DRUGBANK
FXYD2	DRUGBANK
GABRA1	DRUGBANK
GABRA2	DRUGBANK
GABRA3	DRUGBANK
GABRA4	DRUGBANK
GABRA5	DRUGBANK
GABRA6	DRUGBANK
GABRB1	DRUGBANK
GABRB2	DRUGBANK
GABRB3	DRUGBANK
GABRD	DRUGBANK
GABRE	DRUGBANK
GABRG1	DRUGBANK
GABRG2	DRUGBANK
GABRG3	DRUGBANK
GABRP	DRUGBANK
GABRQ	DRUGBANK
GAD65	DRUGBANK
GJA1	DRUGBANK
GNB3	OMIM
GNRHR	DRUGBANK
GPT	DRUGBANK
GPT2	DRUGBANK
GRIN1	DRUGBANK
GRIN2A	DRUGBANK
GRIN2B	DRUGBANK
GRIN2C	DRUGBANK
GRIN2D	DRUGBANK
GRIN3A	DRUGBANK
GRIN3B	DRUGBANK
GSTP1	DRUGBANK
GUCY1A2	DRUGBANK
HIF1A	DRUGBANK
HRH1	DRUGBANK
HRH2	DRUGBANK
HRH3	DRUGBANK
HRH4	DRUGBANK
HSD11B1	DRUGBANK
HTR1A	DRUGBANK
HTR1B	DRUGBANK
HTR1D	DRUGBANK
HTR1E	DRUGBANK
HTR1F	DRUGBANK
HTR2A	DRUGBANK
HTR2B	DRUGBANK
HTR2C	DRUGBANK
HTR3A	DRUGBANK
HTR3B	DRUGBANK
HTR3C	DRUGBANK
HTR3D	DRUGBANK
HTR3E	DRUGBANK
HTR4	DRUGBANK
HTR6	DRUGBANK
HTR7	DRUGBANK
HYT1	OMIM
HYT2	OMIM
HYT3	OMIM
HYT4	OMIM
HYT5	OMIM
HYT6	OMIM
IL6R	DRUGBANK
JUN	DRUGBANK
KCNA1	DRUGBANK
KCND2	DRUGBANK
KCND3	DRUGBANK
KCNE1	DRUGBANK
KCNH2	DRUGBANK
KCNH6	DRUGBANK
KCNH7	DRUGBANK
KCNJ1	DRUGBANK
KCNJ11	DRUGBANK
KCNMA1	DRUGBANK
KCNQ1	DRUGBANK
KCNQ2	DRUGBANK
KCNQ3	DRUGBANK
KDR	DRUGBANK
KIT	DRUGBANK
LCK	DRUGBANK
LTA4H	DRUGBANK
LYN	DRUGBANK
M	DRUGBANK
MAOA	DRUGBANK
MAOB	DRUGBANK
MAPK11	DRUGBANK
MMP2	DRUGBANK
MMP9	DRUGBANK
MPO	DRUGBANK
NDUFC2	DRUGBANK
NISCH	DRUGBANK
NOS2	DRUGBANK
NOS2A	OMIM
NOS3	OMIM
NPPB	DRUGBANK
NPR1	DRUGBANK
NR0B1	DRUGBANK
NR3C1	DRUGBANK
NR3C2	DRUGBANK
NTRK1	DRUGBANK
NTRK2	DRUGBANK
OPRD1	DRUGBANK
OPRK1	DRUGBANK
OPRM1	DRUGBANK
P2RY12	DRUGBANK
P4HA1	DRUGBANK
PADI4	DRUGBANK
PAH	DRUGBANK
PDE11A	DRUGBANK
PDE1A	DRUGBANK
PDE1B	DRUGBANK
PDE4A	DRUGBANK
PDE4B	DRUGBANK
PDE4C	DRUGBANK
PDE4D	DRUGBANK
PDE5A	DRUGBANK
PDE6G	DRUGBANK
PDE6H	DRUGBANK
PDGFRA	DRUGBANK
PDGFRB	DRUGBANK
PDXK	DRUGBANK
PGF	DRUGBANK
PGR	DRUGBANK
PGRMC1	DRUGBANK
PLAT	DRUGBANK
PLAU	DRUGBANK
PPARA	DRUGBANK
PPARD	DRUGBANK
PPARG	DRUGBANK
PTGER1	DRUGBANK
PTGER3	DRUGBANK
PTGFR	DRUGBANK
PTGIR	DRUGBANK
PTGIS	OMIM,DB
PTGS1	DRUGBANK
PTGS2	DRUGBANK
RAF1	DRUGBANK
REN	DRUGBANK
RET	DRUGBANK
RGS5	OMIM
rpsD	DRUGBANK
rpsI	DRUGBANK
SCN10A	DRUGBANK
SCN11A	DRUGBANK
SCN5A	DRUGBANK
SCNN1A	DRUGBANK
SCNN1B	DRUGBANK
SCNN1D	DRUGBANK
SCNN1G	DRUGBANK
SELE	OMIM,DB
SHBG	DRUGBANK
SIGMAR1	DRUGBANK
SLC12A1	DRUGBANK
SLC12A2	DRUGBANK
SLC12A3	DRUGBANK
SLC18A1	DRUGBANK
SLC18A2	DRUGBANK
SLC22A4	DRUGBANK
SLC22A5	DRUGBANK
SLC25A20	DRUGBANK
SLC25A29	DRUGBANK
SLC6A2	DRUGBANK
SLC6A3	DRUGBANK
SLC6A4	DRUGBANK
SLC9A1	DRUGBANK
SLCO2B1	DRUGBANK
SMO	DRUGBANK
SMPD1	DRUGBANK
SRC	DRUGBANK
SRD5A1	DRUGBANK
SRD5A2	DRUGBANK
SRD5A3	DRUGBANK
TAAR1	DRUGBANK
TEK	DRUGBANK
THBD	DRUGBANK
TNF	DRUGBANK
TNNC1	DRUGBANK
TNNC2	DRUGBANK
TRDMT1	DRUGBANK
VCAM1	DRUGBANK
VDR	DRUGBANK
VEGFA	DRUGBANK
VEGFB	DRUGBANK
XDH	DRUGBANK

## Sheet: Table S4 HL
Supplementary Table S4 : Known therapeutic targets for hyperlipidemia.
Target	Source
ABCA1	OMIM
APOA2	OMIM
APOA5	OMIM
APOC2	OMIM
EPHX2	OMIM
GHR	OMIM
GHRHR	DRUGBANK
GSBS	OMIM
HCAR2	DRUGBANK
HCAR3	DRUGBANK
ITIH4	OMIM
LDLR	OMIM
LPL	OMIM
MMP20	DRUGBANK
NNMT	DRUGBANK
PPARA	DRUGBANK
QPRT	DRUGBANK
SLC6A2	DRUGBANK
SLC6A3	DRUGBANK
SLC6A4	DRUGBANK
