# Supplementary material for: Uncovering the relationship and mechanisms of Tartary buckwheat (Fagopyrum tataricum) and Type II diabetes, hypertension, and hyperlipidemia using a network pharmacology approach
Source: PeerJ. 2017 Nov 21;5:e4042. doi: 10.7717/peerj.4042 (PMC5701543; doi:10.7717/peerj.4042)
Supplement: Supplemental Information 7 [file peerj-05-4042-s007.xlsx]

## Sheet: Sheet1
Supplementary Table S9: Four topological feature values of key targets in target-pathway network.
Name	Degree	Betweenness	Closeness	Kcore
hsa05418	13	91.5603	0.00657895	6
hsa05200	15	194.409	0.00675676	6
hsa04933	9	44.2771	0.00625	6
hsa05142	9	43.7744	0.00625	6
hsa04657	8	42.1828	0.00581395	6
hsa05161	9	26.9905	0.00625	6
hsa04066	8	38.181	0.00609756	6
hsa04932	9	54.1022	0.00625	6
hsa04931	8	40.0594	0.00617284	6
hsa04668	8	27.8613	0.00617284	6
hsa04920	7	31.253	0.00609756	6
hsa04380	8	36.201	0.00617284	6
hsa04151	11	67.8969	0.00641026	6
hsa05205	9	42.1261	0.00625	6
hsa04915	7	22.2316	0.00595238	6
hsa04150	8	22.5323	0.00617284	6
hsa04370	6	12.1541	0.00574713	6
hsa04660	7	12.3507	0.00609756	6
hsa04014	9	42.8947	0.00625	6
hsa04664	6	46.9073	0.00595238	5
hsa05164	8	20.0428	0.00617284	6
hsa04662	6	19.4342	0.00595238	5
hsa05220	6	35.69	0.00595238	5
hsa04140	7	29.2149	0.00581395	5
hsa05160	7	35.1616	0.00609756	5
hsa04068	7	20.3237	0.0060241	6
hsa04012	6	15.5583	0.00588235	5
hsa04064	6	21.0906	0.00537634	5
hsa01522	6	15.1224	0.00588235	6
hsa04620	6	7.10579	0.0060241	6
hsa04659	6	16.6929	0.00561798	5
hsa04010	8	16.4404	0.00617284	6
hsa05145	6	16.1166	0.0060241	5
hsa05152	7	26.7571	0.00609756	6
hsa04071	6	17.7741	0.00595238	5
hsa04722	6	17.1398	0.00595238	5
hsa04152	6	24.1602	0.00568182	5
hsa04015	7	22.5614	0.00581395	6
hsa04210	6	6.47847	0.0060241	6
hsa04910	6	14.2809	0.00595238	6
hsa05206	8	34.8333	0.00617284	6
hsa04022	6	14.8829	0.00568182	6
hsa04062	6	22.8428	0.00595238	5
hsa05168	6	6.88851	0.00568182	6
hsa04510	6	10.8302	0.00595238	6
hsa05169	6	20.2699	0.0060241	5
hsa05166	6	15.687	0.0060241	5
hsa04060	6	26.6729	0.00526316	5
TNF	26	204.041	0.00666667	6
VCAM1	5	4.45548	0.0046729	5
SRC	11	27.3053	0.00526316	6
JUN	24	159.952	0.00666667	6
NOS3	9	24.3517	0.00526316	6
CHUK	26	186.308	0.00684932	6
IKBKB	32	308.383	0.00746269	6
AKT2	42	643.968	0.00877193	6
MMP2	6	8.38761	0.005	6
MMP9	9	23.789	0.00531915	6
IFNG	13	47.0543	0.00549451	6
IL1B	15	59.5726	0.00581395	6
VEGFA	12	51.9539	0.00561798	6
NOS2	5	6.80466	0.005	5
PPARG	3	3.90744	0.00490196	3
PRKCA	17	80.6507	0.0060241	6
ABL1	6	8.40881	0.00490196	5
BCR	2	0.645402	0.00454545	2
KIT	5	10.1281	0.00510204	5
HIF1A	5	10.4196	0.00510204	5
RAF1	29	261.571	0.00704225	6
PPP2CA	6	10.1208	0.0049505	5
IL13	3	2.57583	0.00454545	3
INS	12	37.6092	0.00537634	6
PPARA	4	1.87915	0.00454545	4
IRS1	12	32.4929	0.00526316	6
IRS2	9	17.6201	0.00505051	6
LYN	5	5.6444	0.00458716	5
