# Supplementary material for: Uncovering the relationship and mechanisms of Tartary buckwheat (Fagopyrum tataricum) and Type II diabetes, hypertension, and hyperlipidemia using a network pharmacology approach
Source: PeerJ. 2017 Nov 21;5:e4042. doi: 10.7717/peerj.4042 (PMC5701543; doi:10.7717/peerj.4042)
Supplement: Supplemental Information 8 [file peerj-05-4042-s008.xlsx]

## Sheet: Table S10
Supplementary Table S10: Detailed information on pathway of key targets.
ID	Description	pvalue	p.adjust	geneID	Count
hsa05418	Fluid shear stress and atherosclerosis	7.99681e-16	3.83847e-14	TNF/VCAM1/SRC/JUN/NOS3/CHUK/IKBKB/AKT2/MMP2/MMP9/IFNG/IL1B/VEGFA	13
hsa05200	Pathways in cancer	1.69947e-12	4.07872e-11	NOS2/PPARG/JUN/PRKCA/CHUK/IKBKB/AKT2/MMP2/MMP9/ABL1/BCR/KIT/HIF1A/VEGFA/RAF1	15
hsa04933	AGE-RAGE signaling pathway in diabetic complications	6.44024e-11	1.01526e-09	TNF/VCAM1/JUN/PRKCA/NOS3/AKT2/MMP2/IL1B/VEGFA	9
hsa05142	Chagas disease (American trypanosomiasis)	8.46054e-11	1.01526e-09	TNF/NOS2/JUN/CHUK/IKBKB/PPP2CA/AKT2/IFNG/IL1B	9
hsa04657	IL-17 signaling pathway	1.37562e-09	1.32059e-08	TNF/IL13/JUN/CHUK/IKBKB/MMP9/IFNG/IL1B	8
hsa05161	Hepatitis B	1.89898e-09	1.51918e-08	TNF/SRC/JUN/PRKCA/CHUK/IKBKB/AKT2/MMP9/RAF1	9
hsa04066	HIF-1 signaling pathway	2.27831e-09	1.54406e-08	NOS2/PRKCA/NOS3/AKT2/IFNG/HIF1A/INS/VEGFA	8
hsa04932	Non-alcoholic fatty liver disease (NAFLD)	2.57343e-09	1.54406e-08	PPARA/TNF/JUN/IKBKB/AKT2/IRS1/IL1B/INS/IRS2	9
hsa04931	Insulin resistance	4.25237e-09	2.19896e-08	PPARA/TNF/NOS3/IKBKB/AKT2/IRS1/INS/IRS2	8
hsa04668	TNF signaling pathway	4.58117e-09	2.19896e-08	TNF/VCAM1/JUN/CHUK/IKBKB/AKT2/MMP9/IL1B	8
hsa04920	Adipocytokine signaling pathway	5.28693e-09	2.30702e-08	PPARA/TNF/CHUK/IKBKB/AKT2/IRS1/IRS2	7
hsa04380	Osteoclast differentiation	1.77032e-08	7.08126e-08	TNF/PPARG/JUN/CHUK/IKBKB/AKT2/IFNG/IL1B	8
hsa04151	PI3K-Akt signaling pathway	2.32129e-08	8.57091e-08	PRKCA/NOS3/CHUK/IKBKB/PPP2CA/AKT2/IRS1/KIT/INS/VEGFA/RAF1	11
hsa05205	Proteoglycans in cancer	3.90568e-08	1.33909e-07	TNF/SRC/PRKCA/AKT2/MMP2/MMP9/HIF1A/VEGFA/RAF1	9
hsa04915	Estrogen signaling pathway	6.29431e-08	1.94732e-07	SRC/JUN/NOS3/AKT2/MMP2/MMP9/RAF1	7
hsa04150	mTOR signaling pathway	6.49105e-08	1.94732e-07	TNF/PRKCA/CHUK/IKBKB/AKT2/IRS1/INS/RAF1	8
hsa04370	VEGF signaling pathway	7.40333e-08	2.09035e-07	SRC/PRKCA/NOS3/AKT2/VEGFA/RAF1	6
hsa04660	T cell receptor signaling pathway	8.89986e-08	2.3733e-07	TNF/JUN/CHUK/IKBKB/AKT2/IFNG/RAF1	7
hsa04014	Ras signaling pathway	1.02715e-07	2.5949e-07	PRKCA/CHUK/IKBKB/AKT2/ABL1/KIT/INS/VEGFA/RAF1	9
hsa04664	Fc epsilon RI signaling pathway	1.7565e-07	4.21561e-07	TNF/IL13/PRKCA/AKT2/LYN/RAF1	6
hsa05164	Influenza A	1.8689e-07	4.27176e-07	TNF/JUN/PRKCA/IKBKB/AKT2/IFNG/IL1B/RAF1	8
hsa04662	B cell receptor signaling pathway	2.28037e-07	4.75904e-07	JUN/CHUK/IKBKB/AKT2/LYN/RAF1	6
hsa05220	Chronic myeloid leukemia	2.28037e-07	4.75904e-07	CHUK/IKBKB/AKT2/ABL1/BCR/RAF1	6
hsa04140	Autophagy - animal	3.98209e-07	7.96418e-07	PPP2CA/AKT2/IRS1/HIF1A/INS/IRS2/RAF1	7
hsa05160	Hepatitis C	4.66532e-07	8.95742e-07	PPARA/TNF/CHUK/IKBKB/PPP2CA/AKT2/RAF1	7
hsa04068	FoxO signaling pathway	4.91394e-07	9.07189e-07	CHUK/IKBKB/AKT2/IRS1/INS/IRS2/RAF1	7
hsa04012	ErbB signaling pathway	7.19719e-07	1.2795e-06	SRC/JUN/PRKCA/AKT2/ABL1/RAF1	6
hsa04064	NF-kappa B signaling pathway	1.29938e-06	2.22752e-06	TNF/VCAM1/CHUK/IKBKB/IL1B/LYN	6
hsa01522	Endocrine resistance	1.38238e-06	2.28807e-06	SRC/JUN/AKT2/MMP2/MMP9/RAF1	6
hsa04620	Toll-like receptor signaling pathway	2.21562e-06	3.54499e-06	TNF/JUN/CHUK/IKBKB/AKT2/IL1B	6
hsa04659	Th17 cell differentiation	2.61815e-06	4.05391e-06	JUN/CHUK/IKBKB/IFNG/IL1B/HIF1A	6
hsa04010	MAPK signaling pathway	3.5758e-06	5.24068e-06	TNF/JUN/PRKCA/CHUK/IKBKB/AKT2/IL1B/RAF1	8
hsa05145	Toxoplasmosis	3.60297e-06	5.24068e-06	TNF/NOS2/CHUK/IKBKB/AKT2/IFNG	6
hsa05152	Tuberculosis	3.83277e-06	5.41098e-06	TNF/NOS2/SRC/AKT2/IFNG/IL1B/RAF1	7
hsa04071	Sphingolipid signaling pathway	4.63764e-06	6.36019e-06	TNF/PRKCA/NOS3/PPP2CA/AKT2/RAF1	6
hsa04722	Neurotrophin signaling pathway	4.87106e-06	6.49475e-06	JUN/IKBKB/AKT2/IRS1/ABL1/RAF1	6
hsa04152	AMPK signaling pathway	5.36666e-06	6.96215e-06	PPARG/PPP2CA/AKT2/IRS1/INS/IRS2	6
hsa04015	Rap1 signaling pathway	1.10156e-05	1.36087e-05	SRC/PRKCA/AKT2/KIT/INS/VEGFA/RAF1	7
hsa04210	Apoptosis	1.14728e-05	1.36087e-05	TNF/JUN/CHUK/IKBKB/AKT2/RAF1	6
hsa04910	Insulin signaling pathway	1.14728e-05	1.36087e-05	IKBKB/AKT2/IRS1/INS/IRS2/RAF1	6
hsa05206	MicroRNAs in cancer	1.16241e-05	1.36087e-05	PRKCA/IKBKB/IRS1/MMP9/ABL1/IRS2/VEGFA/RAF1	8
hsa04022	cGMP-PKG signaling pathway	2.96717e-05	3.39106e-05	NOS3/AKT2/IRS1/INS/IRS2/RAF1	6
hsa04062	Chemokine signaling pathway	5.5226e-05	6.16476e-05	SRC/CHUK/IKBKB/AKT2/LYN/RAF1	6
hsa05168	Herpes simplex infection	6.052e-05	6.60218e-05	TNF/JUN/CHUK/IKBKB/IFNG/IL1B	6
hsa04510	Focal adhesion	9.08775e-05	9.6936e-05	SRC/JUN/PRKCA/AKT2/VEGFA/RAF1	6
hsa05169	Epstein-Barr virus infection	0.00010148	0.000105892	JUN/CHUK/IKBKB/AKT2/IFNG/LYN	6
hsa05166	HTLV-I infection	0.000360314	0.000367981	TNF/VCAM1/JUN/CHUK/IKBKB/AKT2	6
hsa04060	Cytokine-cytokine receptor interaction	0.000479337	0.000479337	TNF/IL13/KIT/IFNG/IL1B/VEGFA	6
