# Supplementary material for: Uncovering the relationship and mechanisms of Tartary buckwheat (Fagopyrum tataricum) and Type II diabetes, hypertension, and hyperlipidemia using a network pharmacology approach
Source: PeerJ. 2017 Nov 21;5:e4042. doi: 10.7717/peerj.4042 (PMC5701543; doi:10.7717/peerj.4042)
Supplement: Supplemental Information 9 [file peerj-05-4042-s009.xlsx]

## Sheet: Table S11
Supplementary Table S11: Detailed docking information on key targets and composite compounds.
Target	Compounds	Docking Score
JUN	UNPD51223	170.967
JUN	UNPD35404	166.933
TNF	UNPD51223	159.63
TNF	UNPD11024	158.944
TNF	UNPD35404	157.634
JUN	UNPD46843	156.526
JUN	UNPD167251	156.229
JUN	UNPD216510	154.695
TNF	UNPD46843	151.341
JUN	UNPD11024	151.004
TNF	UNPD127168	147.127
IKBKB	UNPD51223	146.97
PPARG	UNPD51223	144.126
TNF	UNPD167251	143.498
TNF	UNPD216510	142.672
JUN	UNPD182573	141.504
PPARG	UNPD35404	140.821
TNF	UNPD102814	138.767
PPARG	UNPD216510	136.747
TNF	UNPD182573	135.879
JUN	UNPD127168	135.322
PPARG	UNPD182573	135.144
IKBKB	UNPD102814	133.126
IKBKB	UNPD35404	132.303
PPARG	UNPD167251	131.974
IKBKB	UNPD167251	131.901
JUN	UNPD49205	131.65
JUN	UNPD102814	131.5
PPARG	UNPD11024	130.797
PPP2CA	UNPD182573	130.789
HIF1A	UNPD11024	130.103
PPP2CA	UNPD11024	129.828
PPARG	UNPD46843	129.017
PPP2CA	UNPD51223	126.924
IKBKB	UNPD182573	126.668
NOS3	UNPD51223	126.602
IKBKB	UNPD11024	126.358
PPARG	UNPD127168	125.911
PPP2CA	UNPD46843	125.243
PPP2CA	UNPD216510	124.137
IKBKB	UNPD46843	123.906
IKBKB	UNPD216510	122.844
PPP2CA	UNPD35404	121.18
TNF	UNPD79322	119.553
NOS3	UNPD35404	119.067
TNF	UNPD49205	118.725
IRS2	UNPD35404	118.39
IFNG	UNPD11024	118.047
IKBKB	UNPD127168	117.469
JUN	UNPD115243	117.292
JUN	UNPD150726	117.216
PPP2CA	UNPD102814	117.025
LYN	UNPD216510	116.316
IFNG	UNPD46843	116.272
SRC	UNPD11024	116.121
NOS3	UNPD182573	115.728
LYN	UNPD102814	115.547
JUN	UNPD116123	115.155
PPP2CA	UNPD167251	115.052
LYN	UNPD167251	114.34
SRC	UNPD51223	113.786
IRS2	UNPD51223	113.375
LYN	UNPD182573	113.05
NOS3	UNPD46843	112.114
SRC	UNPD35404	110.988
IFNG	UNPD51223	110.003
IL13	UNPD35404	109.569
NOS3	UNPD11024	109.14
IRS2	UNPD11024	109.09
NOS3	UNPD127168	109.079
TNF	UNPD115243	108.984
PRKCA	UNPD51223	108.968
PPARG	UNPD79322	108.526
IL13	UNPD51223	108.081
NOS3	UNPD102814	107.814
PPARG	UNPD49205	107.793
PPARA	UNPD49205	107.638
IL13	UNPD11024	106.802
PPP2CA	UNPD127168	106.707
JUN	UNPD81726	106.545
HIF1A	UNPD35404	106.523
HIF1A	UNPD51223	106.45
PPARA	UNPD46843	105.958
VCAM1	UNPD51223	105.862
IRS2	UNPD167251	104.983
NOS3	UNPD216510	104.867
INS	UNPD11024	104.701
IL13	UNPD46843	104.62
PPARG	UNPD115243	104.163
NOS3	UNPD94319	104.139
PPARA	UNPD51223	104.081
SRC	UNPD46843	103.638
IFNG	UNPD102814	103.214
PPARG	UNPD102814	103.081
PPARA	UNPD11024	102.764
HIF1A	UNPD167251	102.597
IRS2	UNPD216510	102.59
IFNG	UNPD35404	101.994
NOS3	UNPD167251	101.769
IRS2	UNPD46843	101.564
INS	UNPD51223	101.033
SRC	UNPD127168	100.849
IFNG	UNPD182573	100.772
NOS2	UNPD167251	100.712
SRC	UNPD182573	100.689
PPARA	UNPD79322	100.507
IRS2	UNPD182573	99.8635
IRS2	UNPD127168	99.796
IL13	UNPD102814	98.993
LYN	UNPD115243	98.7187
PPP2CA	UNPD150726	98.6944
PRKCA	UNPD35404	98.4133
INS	UNPD46843	98.1871
PPARA	UNPD115243	97.7318
SRC	UNPD167251	97.7149
IL1B	UNPD11024	97.4864
PPP2CA	UNPD49205	97.0546
PRKCA	UNPD182573	96.5371
IL13	UNPD127168	96.4609
IL13	UNPD216510	96.2523
VCAM1	UNPD11024	96.0869
IL1B	UNPD46843	95.8785
PRKCA	UNPD216510	95.4526
VCAM1	UNPD46843	94.929
LYN	UNPD79322	94.7392
VCAM1	UNPD35404	94.5887
IKBKB	UNPD81726	94.5769
PPP2CA	UNPD115243	94.5598
IL1B	UNPD216510	93.8629
BCR	UNPD81726	93.8385
PPP2CA	UNPD79322	93.4874
SRC	UNPD216510	93.4093
IKBKB	UNPD79322	93.1613
IL13	UNPD182573	93.0755
JUN	UNPD79322	93.0451
HIF1A	UNPD127168	92.9851
VCAM1	UNPD182573	92.7198
IL1B	UNPD167251	92.6124
INS	UNPD167251	92.6057
NOS2	UNPD182573	92.5073
TNF	UNPD81726	92.4701
IRS2	UNPD102814	92.3874
AKT2	UNPD216510	92.2664
PPARA	UNPD35404	92.0383
INS	UNPD35404	91.894
IFNG	UNPD216510	91.827
HIF1A	UNPD216510	91.8202
NOS2	UNPD35404	91.6912
VCAM1	UNPD216510	91.5698
PPARA	UNPD127168	91.4576
IKBKB	UNPD115243	91.2488
LYN	UNPD116123	90.7835
TNF	UNPD116123	90.7266
NOS2	UNPD11024	90.6113
AKT2	UNPD182573	90.1272
IFNG	UNPD81726	90.0123
PRKCA	UNPD167251	89.8678
NOS2	UNPD46843	89.8028
PPARA	UNPD182573	89.7122
IFNG	UNPD167251	89.658
INS	UNPD127168	89.6398
KIT	UNPD81726	89.6147
NOS2	UNPD216510	89.0308
NOS2	UNPD51223	88.7105
IL13	UNPD167251	88.3598
IFNG	UNPD60430	88.3399
NOS3	UNPD79322	88.282
AKT2	UNPD51223	87.6481
SRC	UNPD102814	86.8693
IL13	UNPD150726	86.7803
JUN	UNPD60430	86.7403
IL1B	UNPD182573	86.7326
IRS2	UNPD49205	86.2492
LYN	UNPD81726	86.0113
