# Supplementary material for: Uncovering the relationship and mechanisms of Tartary buckwheat (Fagopyrum tataricum) and Type II diabetes, hypertension, and hyperlipidemia using a network pharmacology approach
Source: PeerJ. 2017 Nov 21;5:e4042. doi: 10.7717/peerj.4042 (PMC5701543; doi:10.7717/peerj.4042)
Supplement: Supplemental Information 10 [file peerj-05-4042-s010.xlsx]

## Sheet: Table S12
Supplementary Table S12: Four topological feature values of targets in target-compositive compounds network.
Name	Degree	Betweenness	Closeness	Kcore
VCAM1	6	1.83157	0.0120482	6
TNF	14	49.8119	0.015873	9
SRC	9	5.52033	0.012987	9
PRKCA	5	1.21729	0.0117647	5
PPP2CA	13	27.0446	0.0144928	9
PPARG	12	16.7256	0.0140845	9
PPARA	9	9.70499	0.012987	7
NOS3	11	44.4107	0.0136986	9
NOS2	7	2.61507	0.0123457	7
LYN	8	18.7269	0.0133333	6
KIT	1	0	0.00840336	1
JUN	16	86.2261	0.0169492	9
IRS2	10	9.47281	0.0133333	9
INS	6	1.94599	0.0120482	6
IL1B	5	1.27609	0.0117647	5
IL13	10	13.7091	0.0133333	9
IKBKB	12	30.4841	0.0149254	9
IFNG	10	31.875	0.0140845	8
HIF1A	6	2.08252	0.0120482	6
BCR	1	0	0.00840336	1
AKT2	3	0.319416	0.011236	3
UNPD51223	17	48.844	0.0163934	9
UNPD11024	16	37.4052	0.015873	9
UNPD46843	15	32.1745	0.0153846	9
UNPD35404	16	37.3028	0.015873	9
UNPD182573	17	51.9873	0.0163934	9
UNPD216510	17	52.5209	0.0163934	9
UNPD127168	12	18.5939	0.0140845	9
UNPD167251	16	42.1809	0.015873	9
UNPD102814	11	15.8143	0.0136986	9
UNPD79322	8	8.55102	0.0126582	7
UNPD49205	6	3.20305	0.0117647	6
UNPD115243	7	5.30712	0.0120482	6
UNPD81726	7	73.4441	0.0120482	5
UNPD116123	3	0.730303	0.010989	3
UNPD150726	3	0.693961	0.010989	3
UNPD94319	1	0	0.00917431	1
UNPD60430	2	0.246598	0.0107527	2
